# Supplementary material for: Towards an integrated food safety surveillance system: a simulation study to explore the potential of combining genomic and epidemiological metadata
Source: R Soc Open Sci. 2017 Mar 29;4(3):160721. doi: 10.1098/rsos.160721 (PMC5383817; doi:10.1098/rsos.160721)
Supplement: MATLAB .m file: Code for food chain model that generates simulated baseline data array. Surveillance scenario analysis code also included. No other data or code are required to replicate results [file rsos160721supp1.m]

%% FOOD CHAIN MODEL
%  
%  Developed by Andy Hill at BAE Systems for a project funded by the UK Food
%  Standards Agency
%  There are two stages to the model: 1) develop a simulated food chain
%  dataset to generate the baseline food chain dataset
% 2) Assume various surveiallnce strategies that can access relevant fields
% of the simulated dataset, and determine what insights can be generated.

%% SIMULATE FOOD CHAIN DATA ARRAY

% Preliminaries and parameter estimation/generation

rng(5) % Set random number seed

ns = 100;  % Number of genotypes 

% Generate phenotypes
att = single(betarnd(3,99,[ns 1])); % 2/100 - Swart et al (2016)
D60w = single(wblrnd(.4,2,[ns 1]));  % Roughly mean of 0.4 going out to 1.2 - Swart et al
Zw = single(unifrnd(5,7, [ns 1])); % Z-values between 5 and 7 log(D) per C - Swart et al
D60p = single(wblrnd(.4,2,[ns 1]));  % Roughly mean of 0.4 going out to 1.2 - Swart et al
Zp = single(unifrnd(5,7, [ns 1])); % Z-values between 5 and 7 log(D) per C - Swart et al
pm = single(betarnd(4,999998,[ns 1])); % Indivdual probability of infection from one bug
v = betarnd(4,8,[ns 1]);


%Categorical for genes - split distribution of genotypes into "alleles"
att1 = ordinal(att,{'A1','A2','A3','A4','A5'},[],[0,0.04,0.08,0.12,0.16,1]);
D60w1 = ordinal(D60w,{'Dw1','Dw2','Dw3','Dw4','Dw5'},[],[0,0.4,0.8,1.2,1.6,2]);
Zw1 = ordinal(Zw,{'zw1','zw2'},[],[5,6,7]);
D60p1 = ordinal(D60w,{'Dp1','Dp2','Dp3','Dp4','Dp5'},[],[0,0.4,0.8,1.2,1.6,2]);
Zp1 = ordinal(Zw,{'zp1','zp2'},[],[5,6,7]);
pm1 = ordinal(pm,{'p1','p2','p3','p4','p5'},[],[0,3e-6,5e-6,7e-6,9e-6,2.5e-5]);
v1 = ordinal(v,{'v1','v2','v3','v4','v5'},[],[0,0.2,0.4,0.6,0.8,1]);

% Generate processing conditions
ndays = single(1000); % number of days processing
minsday = single(1001); % minutes per day processing
t = repmat(1:minsday,[ndays 1]);     % Replicate running of plant minute-by-minute for each day of operation
mcold = repmat(single(unifrnd(0,0.01, [ndays 1])),[1 minsday]); % gradient of temp decay over course of a day 
tempdecay=55-mcold.*t; % Linear model to reduce initial temp over time
argh = (73*7):(80*7); % something bad happens at this week
tempdecay(argh,:) = 55-mcold(argh,:).*t(argh,:);
temps = tempdecay+(5*sin(2*pi*0.12*t)); % Add cyclical nature to running temp
TT2 = single(unifrnd(5,7,[ndays minsday]));
TT2 = repmat(TT2,[1 1 ns]);

% Generate burdens on entrance to Stage 1 processing machine - 10 genotypes
% per day
    wbs = zeros([ndays minsday ns],'single'); %Pre-allocate array (quicker)
    
    for j = 1:ndays
        whichbugs = mnrnd(10,repmat(ns/10000,[100 1]),minsday)>0;
        wbs(j,:,:) = whichbugs;
    end

N0 = wbs.*single(lognrnd(3,3,[ndays minsday ns]));   % Random number of bacteria within each of ns unique populations

% STAGE 1 PROCESSING
    
    %Time spent in stage 1 processing
    TT1     = single(unifrnd( 1,2, [ndays minsday] )); %2d matrix varies in days and carcasses 
    TT1  = repmat(TT1, [ 1 1 ns]);   
    
    beta1   = single(betarnd( 19, 100-18+1, [ns 1])); % Trasnfer to machine - 1d varies in bug
    alpha1s  = single(unifrnd(0,2e-5,[ndays minsday]));  % on to the pig
    alpha1 = repmat(alpha1s,[1 1 ns]);
    aa2     = exp( -alpha1 .* TT1 );     % part of the solution equation
    
    B2 = wbs.*single(lognrnd(3,3,[ndays minsday ns])); % Contamination leaked from interior
    
    % Gneerate beta1s for all food units
    beta1s = zeros([ndays minsday ns],'single'); %Pre-allocate array (quicker)
    for j = 1:ns
        beta1s(:,:,j)  =  repmat(beta1(j),[ndays minsday]); % replicate aDR
    end 

    M1      = beta1s.*( N0 + B2); % washed off on to equip. B2 amount bugs in the feces (similar to L36 generate bugs in feces - RV atm). 
   
    % Environmental contamination
    W1      = zeros([ndays minsday ns],'single'); %Pre-allocate array (quicker)
    for k=1:minsday-1
        W1(:,k+1,:) = round(( M1(:,k,:) + W1(:,k,:) ).* aa2(:,k,:));
    end
    
    % Contamination at end of Stage 1 processing
    N1      = ( 1./aa2 - 1 ).*W1 + (1-beta1s).*M1./beta1s;
    N1      = round(N1);


% Stage 2 processing

% Inactivation coefficients in water and on food unit
% In paper, notation is reduced to gamma2 only, as both tau2 and gamma2
% have the same paramterisation
taus = zeros([ndays minsday ns],'single');   % Pre-allocate matrix
gamma2s = zeros([ndays minsday ns],'single'); % Pre-allocate matrix 
    for i = 1:ns
        taus(:,:,i)     = (1/D60p(i)) * 10.^((temps(:,:)-60)/Zp(i));  % Inactivation on carcass
        gamma2s(:,:,i)  = (1/D60w(i)) * 10.^((temps(:,:)-60)/Zw(i));     % Inactivation in water 
    end 
    
    % Various components of scalding equation for W1 and N0
    alpha2s  = single(unifrnd(0,2e-5,[ndays minsday]));   % Water -> pig
    alpha2  = repmat(alpha2s,[1 1 ns]);
    alpha2(alpha2<0)=0;
    
    % Proportion of firmly-attached bacteria
    beta2s = zeros(ndays,minsday,ns,'single');
    for j = 1:ns
        beta2s(:,:,j)  =  repmat(att(j),[ndays minsday]); %disassociation parameter
    end 
    
    a2      = exp( (alpha2 - 1) .* (gamma2s .* TT2 ));  % TT2 - time spent in scalding tank
    eta     = (1 - alpha2) .* gamma2s - taus ;
    N02     = N0 .* beta2s .* ( 1 - beta2s );  % intial contamination of ns unqiue bacterial populations on each carcass as they enter scalding machine
    
    % Environmental contamination during Stage 2 processing
    W2      = zeros([ndays minsday ns],'single'); %Pre-allocate array (quicker)
    for k=1:minsday
        W2(:,k+1,:) = round(( N02(:,k,:)./(1-beta2s(:,k,:)) + W2(:,k,:) ) .* a2(:,k,:)); 
    end
    
    % Contamination of food unit at end of Stage 2 processing
    N2      = exp( -taus .* TT2 ) .* ...
                N02 ./ beta2s - alpha2 .* W2(:,2:end,:) .* ...
                ( 1 - exp( eta .* TT2 ) ) ./ eta;
    N2      = round(N2);
%___

    
    % INFECTION MODEL

    Pinf = zeros([ndays minsday ns],'single'); % Pre-allocate matrix  
    pms = zeros([ndays minsday ns],'single');
    
    for j = 1:ns
            pms(:,:,j)  =  repmat(pm(j),[ndays minsday]); % replicate aDR
    end 
    
    %N50 = bDR.*(2^(1/aDR) - 1);
    
    Pinf(:,:,:) = 1- (1-pms).^N2;
    
    % REPORTING
 
    % Apply virulence factor to each genotype
    vs = zeros([ndays minsday ns],'single');
    for l = 1:ns
        vs(:,:,l)  =  repmat(v(l),[ndays minsday]); % replicate aDR
    end     
    
    % Is case reported or not?
    Case = binornd(1,Pinf.*vs);
    
    %% ANALYSIS OF SIMULATED DATA ARRAY 
    
% Understand the data - DRAW SCATTERS

N1_t_b =reshape(sum(N1,2),[ndays ns]);
N1_b = log10(sum(N1_t_b,2));
x_N1 = linspace(min(N1_b),max(N0_b));
 
x = N1_b;
y = sum_cases_b;
xval = x_N1;
 
[b,bint] = regress(y,[ones(size(x)) x]);
yhat = b(1)+b(2)*xval;
ylow = bint(1,1)+bint(2,1)*xval;
yupp = bint(1,2)+bint(2,2)*xval;
subplot(2,3,1)
plot(x,y,'k*');
hold on;
plot(xval,ylow,'r-.');
plot(xval,yupp,'r-.');
plot(xval,yhat,'b','linewidth',2);

B2_t_b =reshape(sum(B2,2),[ndays ns]);
B2_b = log10(sum(B2_t_b,2));
x_B2 = linspace(min(B2_b),max(B2_b));

x = B2_b;
y = sum_cases_b;
xval = x_B2;

[b,bint] = regress(y,[ones(size(x)) x]);
yhat = b(1)+b(2)*xval;
ylow = bint(1,1)+bint(2,1)*xval;
yupp = bint(1,2)+bint(2,2)*xval;
subplot(2,3,2)
plot(x,y,'k*');
hold on;
plot(xval,ylow,'r-.');
plot(xval,yupp,'r-.');
plot(xval,yhat,'b','linewidth',2);


TT1_b=mean(TT1(:,:,1),2);
mdl_TT1 = fitlm(TT1_b',sum_cases_b');
x_TT1 = linspace(min(TT1_b),max(TT1_b));

x = TT1_b;
y = sum_cases_b;
xval = x_TT1;

[b,bint] = regress(y,[ones(size(x)) x]);
yhat = b(1)+b(2)*xval;
ylow = bint(1,1)+bint(2,1)*xval;
yupp = bint(1,2)+bint(2,2)*xval;
subplot(2,3,3)
plot(x,y,'k*');
hold on;
plot(xval,ylow,'r-.');
plot(xval,yupp,'r-.');
plot(xval,yhat,'b','linewidth',2);

TT2_b=mean(TT2(:,:,1),2);
x_TT2 = linspace(min(TT2_b),max(TT2_b));

x = TT2_b;
y = sum_cases_b;
xval = x_TT2;

[b,bint] = regress(y,[ones(size(x)) x]);
yhat = b(1)+b(2)*xval;
ylow = bint(1,1)+bint(2,1)*xval;
yupp = bint(1,2)+bint(2,2)*xval;
subplot(2,3,4)
plot(x,y,'k*');
hold on;
plot(xval,ylow,'r-.');
plot(xval,yupp,'r-.');
plot(xval,yhat,'b','linewidth',2);


alpha1_b=mean(alpha1(:,:,1),2)*10000;
x_alpha1 = linspace(min(alpha1_b),max(alpha1_b));

x = alpha1_b;
y = sum_cases_b;
xval = x_alpha1;

[b,bint] = regress(y,[ones(size(x)) x]);
yhat = b(1)+b(2)*xval;
ylow = bint(1,1)+bint(2,1)*xval;
yupp = bint(1,2)+bint(2,2)*xval;
subplot(2,3,5)
plot(x,y,'k*');
hold on;
plot(xval,ylow,'r-.');
plot(xval,yupp,'r-.');
plot(xval,yhat,'b','linewidth',2);

temps_b=mean(temps,2);
x_temps = linspace(min(temps_b),max(temps_b));

x = temps_b;
y = sum_cases_b;
xval = x_temps;

[b,bint] = regress(y,[ones(size(x)) x]);
yhat = b(1)+b(2)*xval;
ylow = bint(1,1)+bint(2,1)*xval;
yupp = bint(1,2)+bint(2,2)*xval;
subplot(2,3,6)
plot(x,y,'k*');
hold on;
plot(xval,ylow,'r-.');
plot(xval,yupp,'r-.');
plot(xval,yhat,'b','linewidth',2);


% Understand the data - DRAW SCATTERS FOR BUGS

sum_cases_bugs=reshape(sum(sum(Case)),[100 1]);

figure(1)
subplot(2,4,1)
x_att = linspace(min(att),max(att)); 
x = att;
y = sum_cases_bugs;
xval = x_att;
[b,bint] = regress(y,[ones(size(x)) x]);
yhat = b(1)+b(2)*xval;
ylow = bint(1,1)+bint(2,1)*xval;
yupp = bint(1,2)+bint(2,2)*xval;
plot(x,y,'k*');
hold on;
plot(xval,ylow,'r-.');
plot(xval,yupp,'r-.');
plot(xval,yhat,'b','linewidth',2);
xlabel('\it{\beta_1}'); ylabel('Total cases per genotype')

subplot(2,4,2)
x_D60w = linspace(min(D60w),max(D60w)); 
x = D60w;
y = sum_cases_bugs;
xval = x_D60w;
[b,bint] = regress(y,[ones(size(x)) x]);
yhat = b(1)+b(2)*xval;
ylow = bint(1,1)+bint(2,1)*xval;
yupp = bint(1,2)+bint(2,2)*xval;
plot(x,y,'k*');
hold on;
plot(xval,ylow,'r-.');
plot(xval,yupp,'r-.');
plot(xval,yhat,'b','linewidth',2);
xlabel('D60w'); ylabel('Total cases per genotype')

subplot(2,4,3)
x_Zw = linspace(min(Zw),max(Zw)); 
x = Zw;
y = sum_cases_bugs;
xval = x_Zw;
[b,bint] = regress(y,[ones(size(x)) x]);
yhat = b(1)+b(2)*xval;
ylow = bint(1,1)+bint(2,1)*xval;
yupp = bint(1,2)+bint(2,2)*xval;
plot(x,y,'k*');
hold on;
plot(xval,ylow,'r-.');
plot(xval,yupp,'r-.');
plot(xval,yhat,'b','linewidth',2);
xlabel('Zw'); ylabel('Total cases per genotype')

subplot(2,4,4)
x_D60p = linspace(min(D60p),max(D60p)); 
x = D60p;
y = sum_cases_bugs;
xval = x_D60p;
[b,bint] = regress(y,[ones(size(x)) x]);
yhat = b(1)+b(2)*xval;
ylow = bint(1,1)+bint(2,1)*xval;
yupp = bint(1,2)+bint(2,2)*xval;
plot(x,y,'k*');
hold on;
plot(xval,ylow,'r-.');
plot(xval,yupp,'r-.');
plot(xval,yhat,'b','linewidth',2);
xlabel('D60p'); ylabel('Total cases per genotype')

subplot(2,4,5)
x_Zp = linspace(min(Zp),max(Zp)); 
x = Zp;
y = sum_cases_bugs;
xval = x_Zp;
[b,bint] = regress(y,[ones(size(x)) x]);
yhat = b(1)+b(2)*xval;
ylow = bint(1,1)+bint(2,1)*xval;
yupp = bint(1,2)+bint(2,2)*xval;
plot(x,y,'k*');
hold on;
plot(xval,ylow,'r-.');
plot(xval,yupp,'r-.');
plot(xval,yhat,'b','linewidth',2);
xlabel('Zp'); ylabel('Total cases per genotype')


subplot(2,4,6)
x_pm = linspace(min(pm*1e5),max(pm*1e5)); 
x = pm*1e5;
y = sum_cases_bugs;
xval = x_pm;
[b,bint] = regress(y,[ones(size(x)) x]);
yhat = b(1)+b(2)*xval;
ylow = bint(1,1)+bint(2,1)*xval;
yupp = bint(1,2)+bint(2,2)*xval;
plot(x,y,'k*');
hold on;
plot(xval,ylow,'r-.');
plot(xval,yupp,'r-.');
plot(xval,yhat,'b','linewidth',2);
xlabel('pm'); ylabel('Total cases per genotype')

subplot(2,4,7)
x_v = linspace(min(v),max(v)); 
x = v;
y = sum_cases_bugs;
xval = x_D60p;
[b,bint] = regress(y,[ones(size(x)) x]);
yhat = b(1)+b(2)*xval;
ylow = bint(1,1)+bint(2,1)*xval;
yupp = bint(1,2)+bint(2,2)*xval;
plot(x,y,'k*');
hold on;
plot(xval,ylow,'r-.');
plot(xval,yupp,'r-.');
plot(xval,yhat,'b','linewidth',2);
xlabel('v'); ylabel('Total cases per genotype')

subplot(2,4,8)
x = pm.*v*1e5;
x_pmv = linspace(min(x),max(x)); 
y = sum_cases_bugs;
xval = x_pmv;
[b,bint] = regress(y,[ones(size(x)) x]);
yhat = b(1)+b(2)*xval;
ylow = bint(1,1)+bint(2,1)*xval;
yupp = bint(1,2)+bint(2,2)*xval;
plot(x,y,'k*');
hold on;
plot(xval,ylow,'r-.');
plot(xval,yupp,'r-.');
plot(xval,yhat,'b','linewidth',2);
xlabel('pmv'); ylabel('Total cases per genotype')

% Scenario 1 - WGS data at human end only
    % Track BASELINE incidence over time
    
    Case_b = Case;
    Case_t_b =reshape(sum(Case_b,2),[ndays ns]);
    sum_cases_b = sum(Case_t_b,2);
    sum_cases_bugs_b = mean(Case_t_b);
     
    w_cases_b = zeros( [ceil(ndays/7) ns] );   % weekly cases by genotype
    w_sum_cases_b = zeros( [ceil(ndays/7) 1] ); % overall sum of weekly cases
    q=0;
for w = 1:7:988
    q=q+1;
    w_cases_b(q,:) = max(cumsum(Case_t_b(w:(w+6),:)));
    w_sum_cases_b(q) = max(cumsum(sum(Case_t_b(w:(w+6),:),2)));
end
% 
    t_cases_w95 = prctile(w_sum_cases_b,95); % Exceedance score
    t_cases_w99 = prctile(w_sum_cases_b,99);        


%% Scenario 2 - Micro sampling
 
picked = 143;
n = 250; % Samples per week
daysampling = randsample(ndays,picked); % days sampled
units = zeros([picked,n]); % units sampled

for j = 1:picked
    units(j,:) = randsample(minsday,n); % units sampled
end

units2=repmat(units,[1 1 ns]); % units sampled

samples = zeros(picked,n,ns);
tempsam = zeros(picked,n,ns);
w_cases_sam = zeros(picked,n,ns);
picked2 = zeros(ndays,minsday,ns);

% Info for each sample
for k = 1:picked
    samples(k,:,:) = N1(daysampling(k),units(k,:),:); 
      tempsam(k,:,:) = repmat(temps(daysampling(k),units(k,:)),[1 1 ns]);
      w_cases_sam(k,:,:) = Case(daysampling(k),units(k,:),:);
end

detected = samples>100;

MS = reshape(sum(sum(detected)),[ns 1]);
scatter(MS,sum(Case_t_b));

x = MS(1:100,1);
x_pmv = linspace(min(x),max(x)); 
y = sum(Case_t_b)';
xval = x_pmv;
[b,bint] = regress(y,[ones(size(x)) x]);
yhat = b(1)+b(2)*xval;
ylow = bint(1,1)+bint(2,1)*xval;
yupp = bint(1,2)+bint(2,2)*xval;
plot(x,y,'k*');
hold on;
plot(xval,ylow,'r-.');
plot(xval,yupp,'r-.');
plot(xval,yhat,'b','linewidth',2);
xlabel('pmv'); ylabel('Total cases per genotype')


for i = 1:picked
    for j = 1:n
        picked2(daysampling(i),units(i,j),:) = 1;     
    end
end

Casesres = reshape(Case,[ndays*minsday*ns 1]);
N1s = N1.*(N1>100);
N1res =  reshape(N1,[ndays*minsday*ns 1]);
B2res = reshape(B2,[ndays*minsday*ns 1]);

% Scenario 3 - epidemiological big data

% Set up data array to enter into machine learning algorithm

D60ps = zeros([ndays minsday ns]);
    for j = 1:ns
        D60ps(:,:,j)  =  repmat(D60p(j),[ndays minsday]); %disassociation parameter
    end 
    
Zps = zeros([ndays minsday ns]);
    for j = 1:ns
        Zps(:,:,j)  =  repmat(Zp(j),[ndays minsday]); %disassociation parameter
    end    
   
temps1  = repmat(temps,[1 1 ns]);    

D60pres = reshape(D60ps,[ndays*minsday*ns 1]);
Zpres =  reshape(Zps,[ndays*minsday*ns 1]);
tempres = reshape(temps1,[ndays*minsday*ns 1]);
pres = reshape(pms, [ndays*minsday*ns 1]);
vres = reshape(vs, [ndays*minsday*ns 1]);
pickres = reshape(picked2,[ndays*minsday*ns 1]);


N1data =  zeros([ndays*minsday*ns 1]);
B2data = zeros([ndays*minsday*ns 1]);
D60data = zeros([ndays*minsday*ns 1]);
zpdata =  zeros([ndays*minsday*ns 1]);
tempdata = zeros([ndays*minsday*ns 1]);
pdata = zeros([ndays*minsday*ns 1]);   
vdata = zeros([ndays*minsday*ns 1]);  
sampled = pickres==1; 

N1data(sampled) =  N1res(sampled);
D60data(sampled) = D60pres(sampled);
zpdata(sampled) =  Zpres(sampled);
tempdata(sampled) = tempres(sampled);
pdata(sampled) = pres(sampled);  
vdata(sampled) = vres(sampled);  

D60p1 = discretize(D60data,[0,0.4,0.8,1.2,1.6,2]);
Zp1 = discretize(zpdata,[5,6,7]);
pm1 = discretize(pdata,[0,3e-6,5e-6,7e-6,9e-6,2.5e-5]);
v1 = discretize(vdata,[0,0.2,0.4,0.6,0.8,1]);

 data = [N1data(sampled) tempdata(sampled) D60p1(sampled) Zp1(sampled) pm1(sampled) v1(sampled)];
 
 Casespos = Casesres(sampled);
 
% Machine learning algorithm

lr = [0.1 0.5 1];
maxNumSplits = [1 4 7];
numTrees = 300;
Mdl = cell(numel(maxNumSplits),numel(lr));
rng(1); % For reproducibility
for k = 1:numel(lr);
    for j = 1:numel(maxNumSplits);
        t = templateTree('MaxNumSplits',maxNumSplits(j),'Surrogate','on');
        Mdl{j,k} = fitensemble(data,Casespos,'RUSBoost',numTrees,t,...
        'CategoricalPredictors',3:6,'PredictorNames',{'N1' 'Temp' 'D60' 'Z' 'pm' 'v'},...
        'KFold',5,'LearnRate',lr(k));
    end
end

MdlDeep = fitctree(data,Casespos,'CrossVal','on','MergeLeaves','off',...
    'MinParentSize',1,'Surrogate','on');
MdlStump = fitctree(data,cases_q,'MaxNumSplits',1,'CrossVal','on','Surrogate','on');


kflAll = @(x)kfoldLoss(x,'Mode','cumulative');
errorCell = cellfun(kflAll,Mdl,'Uniform',false);
error = reshape(cell2mat(errorCell),[numTrees numel(maxNumSplits) numel(lr)]);
errorDeep = kfoldLoss(MdlDeep);
errorStump = kfoldLoss(MdlStump);

mnsPlot = 1:4; %[1 round(numel(maxNumSplits)/2) numel(maxNumSplits)];

figure;
for k = 1:3;
    subplot(2,2,k);
    plot(squeeze(error(:,mnsPlot(k),:)),'LineWidth',2);
    axis tight;
    hold on;
    h = gca;
   % plot(h.XLim,[errorDeep errorDeep],'-.b','LineWidth',2);
    %plot(h.XLim,[errorStump errorStump],'-.r','LineWidth',2);
    plot(h.XLim,min(min(error(:,mnsPlot(k),:))).*[1 1],'--k');
    h.YLim = [0 0.04];
    xlabel 'Number of trees';
    ylabel 'Cross-validated MSE';
    title(sprintf('MaxNumSplits = %0.3g', maxNumSplits(mnsPlot(k))));
    hold off;
end;
hL = legend([cellstr(num2str(lr','Learning Rate = %0.2f'));'Min. MSE']);
hL.Position(1) = 0.6;

% Decision surfaces

% N1 vs temp

[xx1, xx2] = meshgrid(0:.01:7,40:.01:60);
q=numel(xx1(:));
X = [10.^xx1(:) xx2(:) ones([q 1]) ones([q 1]) repmat(2,[q 1]) repmat(2,[q 1])];
Ynew = predict(Mdl2,X);
figure(1)
subplot(2,2,1)
surface(xx1,xx2,reshape(Ynew,size(xx1)))
%gscatter(xx1(:), xx2(:), Ynew);
colormap(jet)

% N1 vs pm

[xx1, xx2] = meshgrid(0:.01:7,1:.01:5);
q=numel(xx1(:));
X = [10.^xx1(:) repmat(52.39,[q 1]) ones([q 1]) ones([q 1]) xx2(:) repmat(2,[q 1])];
Ynew = predict(Mdl2,X);
subplot(2,2,2)
surface(xx1,xx2,reshape(Ynew,size(xx1)))
colormap(jet)
% Temp vs pm

[xx1, xx2] = meshgrid(40:.01:60,1:.01:5);
q=numel(xx1(:));
X = [repmat(1.4e4,[q 1]) xx1(:) ones([q 1]) ones([q 1]) xx2(:) repmat(2,[q 1])];
Ynew = predict(Mdl2,X);
subplot(2,2,3)
surface(xx1,xx2,reshape(Ynew,size(xx1)))
colormap(jet)

% pm vs v

[xx1, xx2] = meshgrid(1:5,1:5);
q=numel(xx1(:));
X = [repmat(1.4e4,[q 1]) repmat(52,[q 1]) ones([q 1]) ones([q 1]) xx1(:) xx2(:)];
Ynew = predict(Mdl2,X);
subplot(2,2,4)
surface(xx1,xx2,reshape(Ynew,size(xx1)))
colormap(jet)
